# Supplementary material for: Lactobacillus reuteri-derived extracellular vesicles maintain intestinal immune homeostasis against lipopolysaccharide-induced inflammatory responses in broilers
Source: J Anim Sci Biotechnol. 2021 Feb 17;12:25. doi: 10.1186/s40104-020-00532-4 (PMC7888134; doi:10.1186/s40104-020-00532-4)
Supplement: Supplementary file 2 — Additional file 2: Table S2. A total of 92 overlapping proteins identified in triplicate biological samples of LrEVs. [file 40104_2020_532_MOESM2_ESM.xlsx]

## Sheet: Proteomics data
Table S2. A total of 92 overlapping proteins identified in triplicate biological samples of LrEVs
	MW, kDa	Protein molecular weight, unit [kDa]
	Score	A simple rule to be used to judge whether a result is significant or not
	Coverage, %	Percent of identified peptdie sequence covering in protein sequence
	#Peptides	Number of identified peptides
	#PSMs	Number of spectrum which protein matched
	#Unique peptides	Number of identified peptides that only come form this protein groups
Basic Information						EXP.1					EXP.2					EXP.3
Protein accession	Protein description	Gene name	Subcellular localization_x000D_	Biological function	MW, kDa	Score	Coverage, %	Peptides	PSMs	Unique peptides	Score	Coverage, %	Peptides	PSMs	Unique peptides	Score	Coverage, %	Peptides	PSMs	Unique peptides
A0A0U5JHY5	Glucosyltransferase GtfG	gtfG	Extracellular_x000D_	Nucleic binding and biosynthesis	34.048	122.53	43.8	9	12	9	108.08	43.8	9	12	9	59.026	43.8	10	13	10
A0A0U5JM82	DNA-directed RNA polymerase subunit beta	rpoB	Cytoplasmic_x000D_	Nucleic binding and biosynthesis	45.869	72.803	27.1	11	11	11	58.474	21.7	7	7	7	26.575	31.6	12	14	12
A0A0U5JUD9	5'-nucleotidase	LRLP16767_LR202_00211	Extracellular_x000D_	Proteases and stress	71.84	47.328	13.2	7	9	7	55.997	15.3	8	11	8	15.613	14.5	7	7	7
A0A0U5JVB9	Beta-lactamase	LRLP16767_LR3C6_01758	Membrane_x000D_	Metabolic process	70.153	17.379	6.4	3	3	3	7.0069	2.1	1	1	1	2.1904	2.1	1	1	1
A0A0U5JW53	Adenine deaminase	LRLP16767_LR202_00806	Cytoplasmic_x000D_	Proteases and stress	56.175	32.897	11.6	5	6	5	33.595	7.9	4	6	4	8.5825	6	3	4	3
A0A0U5KTF5	Dipeptidase	ADV92_07485	Cytoplasmic_x000D_	Metabolic process	57.707	20.968	4	2	2	2	50.398	6	3	3	3	15.546	6	3	3	3
A0A143PWT8	Dextransucrase	ADV92_00025	Extracellular_x000D_	Proteases and stress	50.063	6.3034	2.2	1	1	1	7.0765	2.2	1	1	1	4.0529	3.7	2	2	2
A0A143Q0H3	Propanediol dehydratase	pduC	Cytoplasmic_x000D_	Metabolic process	80.126	53.704	14.3	8	9	8	74.409	14.9	9	12	9	20.961	13	8	9	8
A0A143Q190	N-acetylmuramidase	ADV92_08675	Membrane_x000D_	Metabolic process	48.924	32.456	12	4	7	4	7.8065	5.1	2	5	1	14.199	12	5	8	4
A0A1S9ADB9	Glucose-6-phosphate 1-dehydrogenase	zwf	Cytoplasmic_x000D_	Nucleic binding and biosynthesis	44.584	15.391	6.3	2	2	2	14.56	4	1	1	1	3.2993	6.3	2	2	2
A0A1S9AEA8	ABC transporter ATP-binding protein	B1A73_06990	Membrane_x000D_	Metabolic process	28.459	10.16	45.6	14	22	1	7.1609	47.5	13	24	1	2.6975	45.6	14	25	1
A0A1S9ASU5	Gluconate kinase	B1A73_00250	Cytoplasmic_x000D_	Metabolic process	31.887	47.25	32.5	7	8	7	46.819	32.5	7	7	1	29.299	36.7	9	10	3
A0A1Y4P7V5	Nif3-like dinuclear metal center hexameric protein	B5F04_04900	Cytoplasmic_x000D_	Other and unknown functions	25.741	119.08	50.8	14	22	1	113.74	53	13	23	1	51.195	50.8	14	25	1
A0A2G9IIQ9	Magnesium-transporting ATPase	CUC10_09250	Membrane_x000D_	Other and unknown functions	24.158	52.922	27.5	4	7	4	51.721	27.5	4	8	4	24.794	27.5	4	5	4
A0A2G9IKC6	Signal peptidase I	lepB	Membrane_x000D_	Other and unknown functions	25.876	85.505	39.6	9	15	5	68.251	38.8	8	13	4	44.384	39.6	9	17	5
A0A2G9ILJ2	Isoleucine--tRNA ligase	ileS	Cytoplasmic_x000D_	Other and unknown functions	26.125	230.1	61.5	9	27	9	141.27	61.5	9	28	9	112.96	61.5	9	28	9
A0A2T5Q5K8	RND transporter MFP subunit	DB325_02280	Extracellular_x000D_	Metabolic process	22.565	61.294	43.5	8	10	8	60.344	38.5	7	9	7	26.684	46	8	9	8
A5VHI2	Iron-containing alcohol dehydrogenase	Lreu_0030	Cytoplasmic_x000D_	Transporter and membrane protein	23.541	42.58	31.1	6	9	6	46.569	31.1	6	9	6	20.139	34.5	7	11	7
A5VKE1	Cell envelope-related transcriptional attenuator	Lreu_1057	Extracellular_x000D_	Proteases and stress	18.017	74.684	37.7	5	10	5	92.919	56.2	8	15	8	21.253	38.3	6	8	6
B3XND0	Peptidase M23	Lreu23DRAFT_4198	Extracellular_x000D_	Proteases and stress	45.251	58.327	19.2	8	12	8	85.503	24.6	10	13	10	29.266	24.4	10	13	10
B3XND2	Phage tape measure protein	Lreu23DRAFT_4200	Membrane_x000D_	Proteases and stress	29.287	5.9754	3.9	1	1	1	6.4316	3.9	1	1	1	3.1095	7.8	2	2	2
B3XNE0	Phage protein	Lreu23DRAFT_4208	Membrane_x000D_	Proteases and stress	54.112	30.758	11	5	5	5	30.758	13	7	8	6	5.1524	9.6	4	4	4
F8DLB4	Foldase protein PrsA	prsA	Extracellular_x000D_	Proteases and stress	22.661	67.661	51.2	9	13	9	63.457	51.2	9	12	9	30.972	51.2	9	14	9
F8DLG7	Cystathionine beta-lyase	metC	Cytoplasmic_x000D_	Metabolic process	49.26	74.072	23.2	10	10	10	76.325	29	11	13	11	17.505	17.5	8	10	8
F8DM93	Acyltransferase	HMPREF0538_21633	Membrane_x000D_	Metabolic process	43.222	86.661	31.6	12	13	12	89.645	36.2	12	15	12	31.597	36.2	12	13	12
F8DN62	Acetate kinase	ackA	Cytoplasmic_x000D_	Metabolic process	39.556	145.49	37.8	10	18	10	118.98	37.8	10	17	10	80.875	37.8	10	19	10
F8DNM3	Dihydrolipoamide acetyltransferase component of pyruvate dehydrogenase complex	pdhC	Cytoplasmic_x000D_	Metabolic process	39.248	91.939	33.9	11	22	11	91.872	33.9	11	28	11	42.299	27.4	8	21	8
F8DNV4	Inositol monophosphatase family protein	HMPREF0538_21882	Cytoplasmic_x000D_	Structural components of the ribosome	32.044	39.089	22.5	6	7	5	34.032	19.5	5	5	4	13.279	19.5	5	6	4
F8DP10	30S ribosomal protein S2	rpsB	Cytoplasmic_x000D_	Metabolic process	51.825	217.72	35.5	20	42	20	228.96	35.5	20	43	20	133.41	41	20	42	20
F8DQE9	Penicillin-binding protein, 1A family	HMPREF0538_22189	Extracellular_x000D_	Metabolic process	52.916	79.725	27.7	11	11	11	69.879	24.7	10	10	10	28.814	26.6	10	12	10
F8DRA0	Adenylosuccinate synthetase	purA	Cytoplasmic_x000D_	Metabolic process	62.121	170.4	42.7	19	21	19	140.52	35.7	15	21	15	56.351	41.6	17	26	17
F8DRH7	Non-specific ribonucleoside hydrolase RihC	rihC	Cytoplasmic_x000D_	Metabolic process	64.168	74.592	21.1	11	12	11	90.47	25.5	12	12	12	35.444	22.5	11	13	11
F8DRJ1	GMP reductase	HMPREF0538_21259	Cytoplasmic_x000D_	Metabolic process	80.126	53.704	14.3	8	9	8	74.409	14.9	9	12	9	20.961	13	8	9	8
F8DRN2	Phosphoglycerate mutase family protein	HMPREF0538_20052	Extracellular_x000D_	Biological functions	30.345	117.99	57.6	15	26	15	139.78	57.6	15	24	15	58.491	57.6	15	28	15
Q0GLA7	Integral membrane protein (PIN domain superfamily)	lr0808	Membrane_x000D_	Transporter and membrane protein	92.023	11.211	1.6	2	2	2	12.573	2.5	2	2	2	2.5195	1.6	2	2	2
Q0GLA9	Glutamine synthetase	B5F04_03325	Cytoplasmic_x000D_	Metabolic process	31.606	228.25	28.1	10	38	10	191.94	26.4	9	39	9	110.84	28.1	10	42	10
Q1KLZ9	Sugar transport protein (Fragment)	lr0346	Membrane_x000D_	Metabolic process	37.612	39.158	32.6	10	10	11	43.217	32.6	10	11	10	38.844	35.4	10	10	10
Q4JLB8	Unknown	B1A73_02490	Extracellular_x000D_	Other and unknown functions	90.727	171.1	28.4	21	29	20	226.69	31.7	21	27	20	87.223	34.1	24	30	23
Q4JLF6	Cell shape-determining protein MreC	B1A73_01570	Membrane_x000D_	Proteases and stress	81.978	278.62	36.3	24	47	24	286.27	36.2	22	45	22	169.41	34	21	46	21
Q4JLG5	Lr1610	lr1610	Extracellular_x000D_	Proteases and stress	37.559	323.31	52.2	21	80	21	323.31	49.9	20	80	1	217.98	49.9	20	103	1
Q4JLM5	Lr0828	lr0828	Extracellular_x000D_	Metabolic process	32.558	54.988	24.5	6	10	6	52.047	24.5	6	12	6	33.039	24.5	6	12	6
Q562I4	UDP-N-acetylglucosamine 1-carboxyvinyltransferase (Fragment)	lr1691	Cytoplasmic_x000D_	Metabolic process	30.546	48.646	20.4	6	7	6	46.931	20.8	7	9	7	18.927	20.8	6	7	6
Q562L1	Putative transcriptional regulator	lr0091	Extracellular_x000D_	Nucleic binding and biosynthesis	55.636	90.241	25.4	11	11	11	83.149	30.1	12	13	12	39.237	28.7	11	12	11
R9WFD3	Manganese transport protein	LRI_0174	Membrane_x000D_	Transporter and membrane protein	33.518	53.728	24.9	7	10	7	57.391	28.9	8	13	8	22.432	24.9	7	12	7
R9WFK1	S-adenosylmethionine synthase	metK	Cytoplasmic_x000D_	Metabolic process	76.666	105.22	21.9	12	17	12	96.509	19.1	11	15	11	53.148	22.5	13	16	13
R9WG69	Signal recognition particle protein	ffh	Cytoplasmic_x000D_	Nucleic binding and biosynthesis	22.352	29.232	21.8	4	4	4	29.232	21.8	4	4	4	29.232	21.8	5	6	5
R9WG72	50S ribosomal protein L2	rplB	Membrane_x000D_	Structural components of the ribosome	97.473	133.18	20.6	16	17	16	120.64	21.5	17	19	17	62.123	22	18	20	18
R9WGF6	Tyrosine-protein phosphatase	LRI_0925	Cytoplasmic_x000D_	Proteases and stress	89.463	323.31	36.5	31	163	6	323.31	38.2	32	176	10	323.31	37.7	33	200	10
R9WGG7	Periplasmic binding protein	LRI_0945	Membrane	Transporter and membrane protein	85.422	323.31	51.4	35	180	5	323.31	56.3	37	191	7	323.31	51.4	36	201	5
R9WHX1	Amino acid transport protein	LRI_0348	Membrane_x000D_	Transporter and membrane protein	106.64	165.81	23.7	21	28	21	190.64	29.4	26	33	26	61.49	25.7	22	28	22
R9WID9	Glutamyl-tRNA(Gln) amidotransferase subunit A	gatA	Cytoplasmic_x000D_	Nucleic binding and biosynthesis	42.18	146.78	44.6	16	30	16	146.78	44.6	16	30	16	89.075	42.6	14	24	14
R9WIJ6	Unknown	LRI_0186	Extracellular_x000D_	Other and unknown functions	28.553	20.176	12.5	3	3	3	20.176	12.5	4	6	3	5.7658	19.1	4	4	4
R9WIM2	Glyceraldehyde 3-phosphate dehydrogenase	LRI_1547	Cytoplasmic_x000D_	Metabolic process	39.373	56.506	26.3	8	9	8	56.145	29.2	8	11	8	21.498	32.4	9	11	9
R9WIN9	Mannosyl-glycoprotein endo-beta-N-acetylglucosamidase	LRI_0226	Membrane_x000D_	Metabolic process	37.007	86.714	28.7	9	13	9	91.916	35.5	11	16	11	39.171	31.1	10	17	10
R9WJ55	Phosphoglycerol transferase	LRI_0366	Membrane_x000D_	Metabolic process	40.613	104.04	29	10	12	10	84.166	30	10	13	10	52.563	34.9	10	14	10
R9WJ65	Enolase	eno	Cytoplasmic_x000D_	Metabolic process	53.009	158.9	45.5	16	21	16	144.38	45.7	16	22	16	72.471	42.4	16	21	16
R9WJB7	Multidrug ABC transporter ATPase	LRI_2035	Membrane_x000D_	Metabolic process	50.777	187.8	48.1	19	38	19	153.07	49	19	36	19	79.767	48.1	19	33	19
R9WJV8	Ribokinase	rbsK	Cytoplasmic_x000D_	Nucleic binding and biosynthesis	197.46	105.9	40.8	80	327	4	82.497	42.1	82	354	4	79.827	42.3	81	337	4
R9WKF2	DivIVA family protein	LRI_1313	Cytoplasmic_x000D_	Proteases and stress	56.317	180.38	37.9	17	33	17	182.8	36.5	17	33	17	107.39	39.1	18	34	18
R9WKV9	Ornithine carbamoyltransferase	LRI_1488	Cytoplasmic_x000D_	Metabolic process	55.458	56.937	20.6	8	13	8	73.343	24.4	10	11	10	30.618	23.8	11	15	11
R9WL22	UTP--glucose-1-phosphate uridylyltransferase	LRI_1568	Cytoplasmic_x000D_	Nucleic binding and biosynthesis	34.435	71.013	24.8	7	9	7	73.416	22.6	6	8	6	44.457	22.6	6	9	6
R9WLP5	Universal stress protein	LRI_1431	Cytoplasmic_x000D_	Proteases and stress	34.678	213.71	53.2	16	27	16	272.68	52.9	15	28	15	181.52	58.7	16	31	16
S5N3V6	Ribonucleoside-diphosphate reductase subunit beta	N134_01705	Cytoplasmic_x000D_	Metabolic process	48.039	252.2	42.5	19	85	19	271.67	45.2	18	90	18	172.85	46.6	20	87	20
S5N3Z5	60 kDa chaperonin	groL	Cytoplasmic_x000D_	Proteases and stress	43.432	127.12	29	11	19	11	140.27	29	12	26	12	53.743	33.1	13	29	13
S5N415	Glycerol-3-phosphate dehydrogenase [NAD(P)+]	gpsA	Cytoplasmic_x000D_	Metabolic process	76.715	120.86	31.8	18	24	18	120.11	26.5	17	22	17	40.266	23.7	15	20	15
S5N4C3	ATP synthase subunit alpha	atpA	Cytoplasmic_x000D_	Nucleic binding and biosynthesis	134.95	317.61	36.7	39	61	39	272.22	32.8	34	57	34	154.06	33.7	34	56	34
S5N508	Uridylate kinase	pyrH	Cytoplasmic_x000D_	Metabolic process	27.637	78.775	29.7	9	9	9	78.092	36.6	11	13	11	62.216	32.1	11	14	11
S5N515	Proline--tRNA ligase	proS	Cytoplasmic_x000D_	Nucleic binding and biosynthesis	54.616	210.35	50.4	20	38	20	223.11	56.7	23	41	23	105.21	46.7	18	34	18
S5N571	Unknown	N134_04525	Membrane_x000D_	Other and unknown functions	48.342	97.781	27.9	11	11	11	70.743	23	8	10	8	33.645	27.3	10	11	10
S5N6A9	Aspartyl/glutamyl-tRNA(Asn/Gln) amidotransferase subunit B	gatB	Cytoplasmic_x000D_	Structural components of the ribosome	197.24	323.31	47.9	92	367	6	323.31	49.2	94	393	6	323.31	49.4	93	377	6
S5N6X6	Glycerol dehydrogenase	gldA	Cytoplasmic_x000D_	Metabolic process	50.174	72.748	23.5	9	11	9	94.385	29.7	11	12	11	35.574	24.6	9	14	9
S5N990	Serine--tRNA ligase	serS	Cytoplasmic_x000D_	Nucleic binding and biosynthesis	41.514	221.76	25.5	10	34	10	155.96	26.1	9	30	9	147.92	25.8	10	35	10
S5N9G5	Major facilitator transporter	N134_00310	Membrane_x000D_	Transporter and membrane protein	31.138	118.16	32.3	9	14	9	115.18	36.1	10	15	10	33.327	32.3	9	14	9
S5N9M4	Adenylosuccinate lyase	N134_00720	Cytoplasmic_x000D_	Metabolic process	37.959	203.59	38.7	11	17	11	104.13	41.7	12	19	12	112.17	42	12	22	12
S5N9N2	Nicotinate phosphoribosyltransferase	N134_01500	Cytoplasmic_x000D_	Metabolic process	40.791	61.354	22.6	6	6	6	78.363	24.8	8	8	8	26.726	24.8	7	7	7
S5N9S1	Methionine--tRNA ligase	metG	Cytoplasmic_x000D_	Nucleic binding and biosynthesis	45.869	72.803	27.1	11	11	11	58.474	21.7	7	7	7	26.575	31.6	12	14	12
S5NAH9	Cell division protein FtsW	N134_02540	Membrane_x000D_	Transporter and membrane protein	55.198	131.85	30.1	19	23	19	134.59	30.6	18	23	18	58.859	33.8	17	21	17
S5NBD9	Pyruvate kinase	N134_04410	Cytoplasmic_x000D_	Proteases and stress	53.408	106.38	29.3	13	15	13	107.02	33.1	15	19	15	30.195	28.3	13	17	13
S5NCA0	50S ribosomal protein L3	rplC	Cytoplasmic_x000D_	Structural components of the ribosome	47.718	276.36	49.3	24	43	24	256.81	48.8	23	40	23	157.58	47	22	41	22
S5NCC0	ABC transporter ATP-binding protein	N134_08290	Membrane_x000D_	Metabolic process	49.438	75.977	25.5	9	10	9	86.938	29.9	10	11	10	29.768	26.7	9	10	9
S5NCP6	6-phosphogluconate dehydrogenase, decarboxylating	N134_09355	Cytoplasmic_x000D_	Metabolic process	38.328	91.942	35.8	12	15	12	114.69	43.2	14	18	14	60.021	40.5	14	18	14
S5NCP7	Calcium-transporting ATPase	N134_07935	Extracellular_x000D_	Proteases and stress	43.61	145.73	47	15	33	15	160.86	53.8	16	38	16	73.093	52.5	17	32	17
S5NMC2	2,3-bisphosphoglycerate-dependent phosphoglycerate mutase	gpmA	Cytoplasmic_x000D_	Structural components of the ribosome	27.428	42.423	24	6	7	6	39.056	24	6	7	6	15.587	22.4	7	8	7
S5NMP5	Amino acid ABC transporter substrate-binding protein	N134_01565	Membrane_x000D_	Transporter and membrane protein	53.417	100.27	33.7	14	20	14	101.74	35.8	14	18	14	32.383	30.1	13	17	13
S5NP05	30S ribosomal protein S1	N134_04470	Cytoplasmic_x000D_	Structural components of the ribosome	57.107	76.828	16.6	10	11	10	63.801	17.5	10	11	10	21.287	17.2	10	11	10
S5NQE4	Elongation factor G	fusA	Cytoplasmic_x000D_	Nucleic binding and biosynthesis	81.039	93.142	20.9	12	14	12	110.11	19.7	12	17	0	2.233	18.6	11	11	0
S5NTQ6	Lipoprotein	N134_01000	Membrane_x000D_	Transporter and membrane protein	23.757	93.307	35.6	7	13	7	65.105	36.5	7	11	7	65.627	36.5	7	15	7
S5NVV7	Glucokinase	N134_06765	Cytoplasmic_x000D_	Metabolic process	30.47	201.71	48.4	14	26	14	183.11	48.8	14	24	14	117.27	48.4	13	23	13
S5NWJ1	30S ribosomal protein S3	rpsC	Cytoplasmic_x000D_	Structural components of the ribosome	24.696	71.407	38	9	15	9	73.149	34.8	8	13	8	30.618	38	9	16	9
S5NWN9	Cytochrome C	N134_08435	Cytoplasmic_x000D_	Proteases and stress	29.669	103.24	49.2	13	19	13	84.412	36.3	11	16	11	21.603	35.1	11	17	11
U5Y7P1	Mucus adhesion promoting protein (Fragment)	mapA	Membrane_x000D_	Other and unknown functions	45.995	88.176	30.5	10	13	10	86.851	33.9	12	17	12	34.292	37.3	13	17	13
W0RZF5	Elongation factor Tu	EF-Tu	Cytoplasmic_x000D_	Nucleic binding and biosynthesis	26.121	39.972	26.3	5	8	5	35.738	26.3	5	8	5	13.201	29.4	6	7	6
